# Supplementary material for: Dam (Canis familiaris) Welfare throughout the Peri-Parturient Period in Commercial Breeding Kennels
Source: Animals (Basel). 2022 Oct 18;12(20):2820. doi: 10.3390/ani12202820 (PMC9597717; doi:10.3390/ani12202820)
Supplement: Supplementary file 1 [file animals-12-02820-s001.zip]

Archive with 1 entries (1 files):
- animals-1854475-supplementary.pdf
